# Supplementary material for: Early Intervention Services During the COVID-19 Pandemic in Spain: Toward a Model of Family-Centered Practices
Source: Front Psychol. 2021 Nov 11;12:738463. doi: 10.3389/fpsyg.2021.738463 (PMC8631765; doi:10.3389/fpsyg.2021.738463)
Supplement: Supplementary file 1 [file Data_Sheet_1.ZIP]

Archive with 2 entries (2 files):
- data_families.sav
- data_professionals.sav
